# Supplementary material for: A histological survey of avian post-natal skeletal ontogeny
Source: PeerJ. 2021 Oct 1;9:e12160. doi: 10.7717/peerj.12160 (PMC8489414; doi:10.7717/peerj.12160)
Supplement: Supplemental Information 2 — All measurements reported are averages for each specimen; units are micrometers. Top value for each parameter is for the humerus, and bottom is for the femur. 2C:T = relative cortical thickness, calculated as two (average cortical thickness)/average cross-sectional diameter. [file peerj-09-12160-s002.csv]

Taxon	Specimen Number	Growth Stage (Age, if known)	Cortical Thickness	Total Cross-sectional Diameter	C:T
Ostrich (Struthio camelus)	MVZ190729	~ 2 weeks old	319.54 870.49	2167.91 7798.38	0.30 0.22
Ostrich (Struthio camelus)	MVZ190727	> 2 weeks old	390.65 613.95	2345.44 7558.73	0.34 0.08
Ostrich (Struthio camelus)	MVZ190733	> 2 weeks old	425.10 704.74	2335.52 8200.67	0.36 0.18
Ostrich (Struthio camelus)	MVZ190734	> 2 weeks old	892.64 1283.46	3155.86 9225.91	0.46 0.28
Ostrich (Struthio camelus)	MVZ190731	> 2 weeks old	1032.28 1152.46	3845.36 128887.41	0.54 0.18
Ostrich (Struthio camelus)	MVZ190732	> 2 weeks old	1757.37 1737.76	5521.19 17675.33	0.64 0.20
California quail (Callipepla californica)	MVZ190743	neonate	92.02 123.44	702.25 1125.04	0.26 0.22
California quail (Callipepla californica)	MVZ190753	neonate	67.56 106.67	651.88 932.35	0.20 0.22
California quail (Callipepla californica)	MVZ190744	neonate	87.42 180.29	624.62 1734.63	0.28 0.20
California quail (Callipepla californica)	MVZ190751	neonate	69.17 100.19	626.07 844.51	0.22 0.24
California quail (Callipepla californica)	MVZ190757	neonate	84.91 122.19	673.16 912.12	0.26 0.26
California quail (Callipepla californica)	MVZ190759	neonate	142.41 159.24	1505.44 1673.93	0.18 0.20
California quail (Callipepla californica)	MVZ190750	neonate	97.55 55.84	747.74 842.738	0.26 0.14
California quail (Callipepla californica)	MVZ190745	neonate	84.35 96.02	649.10 925.58	0.26 0.20
California quail (Callipepla californica)	MVZ190758	pin-feathered	184.47 184.58	1355.88 1371.88	0.28 0.26
California quail (Callipepla californica)	MVZ190761	pin-feathered	236.93 102.49	1743.96 980.68	0.28 0.20
California quail (Callipepla californica)	MVZ190762	adult	384.36 371.98	2812.19 2800.83	0.28 0.26
California quail (Callipepla californica)	MVZ190749	adult	406.36 389.54	3129.16 3140.07	0.26 0.24
Wild turkey (Meleagris gallopavo)	MVZ190764	neonate	220.28 185.92	1491.36 2036.71	0.30 0.18
Wild turkey (Meleagris gallopavo)	MVZ190765	4-6 weeks old (pre-fledgling)	486.32 564.45	4380.617 3774.99	0.22 0.30
Wild turkey (Meleagris gallopavo)	MVZ190763	adult	1223.12 1240.14	11973.14 10446.71	0.20 0.24
Anna’s hummingbird (Calypte anna)	MVZ190799	pin-feathered	45.67 33.56	758.04 536.47	0.12 0.12
Anna’s hummingbird (Calypte anna)	MVZ190802	fledgling	89.20 56.38	799.75 561.87	0.22 0.20
Anna’s hummingbird (Calypte anna)	MVZ190800	sub-adult	88.56 42.87	843.34 618.11	0.22 0.14
Anna’s hummingbird (Calypte anna)	MVZ190808	sub-adult	96.36 55.47	864.78 521.73	0.22 0.24
Anna’s hummingbird (Calypte anna)	MVZ190803	sub-adult	95.42 57.89	871.52 520.44	0.22 0.22
Anna’s hummingbird (Calypte anna)	MVZ190807	adult	70.55 13.07	812.37 131.41	0.18 0.20
Mourning dove (Zenaida macroura)	MVZ190778	pin-feathered	306.59 237.81	2108.83 1358.02	0.30 0.36
Mourning dove (Zenaida macroura)	MVZ190774	pre-fledgling	379.98 242.98	2332.73 1558.22	0.32 0.32
Mourning dove (Zenaida macroura)	MVZ190784	pre-fledgling	417.82 278.10	2609.91 1847.34	0.32 0.30
Mourning dove (Zenaida macroura)	MVZ190785	fledgling	395.26 262.17	2672.69 1955.53	0.30 0.26
Mourning dove (Zenaida macroura)	MVZ190779	fledgling	321.22 192.11	2729.44 1936.78	0.24 0.20
Mourning dove (Zenaida macroura)	MVZ190780	sub-adult	206.07 142.25	2752.56 1943.59	0.14 0.14
Mourning dove (Zenaida macroura)	MVZ190783	sub-adult	342.52 209.16	3347.00 2230.78	0.20 0.18
Mourning dove (Zenaida macroura)	MVZ190775	adult	350.61 229.60	3326.01 2311.26	0.20 0.20
Western gull (Larus occidentalis)	MVZ190822	neonate	221.49 318.74	1331.54 1875.72	0.34 0.34
Western gull (Larus occidentalis)	MVZ190824	neonate	216.47 492.67	1395.82 1807.14	0.32 0.54
Western gull (Larus occidentalis)	MVZ190831	adult	1082.61 690.87	6448.44 4905.96	0.34 0.28
Western gull (Larus occidentalis)	MVZ190829	adult	1129.00 655.41	6949.91 5166.74	0.32 0.26
American kestrel (Falco sparverius)	MVZ190890	neonate	97.09 153.60	784.03 1013.49	0.24 0.34
American kestrel (Falco sparverius)	MVZ190887	neonate	152.63 —	1077.80 —	0.28 —
American kestrel (Falco sparverius)	MVZ190888	fledgling	329.52 287.67	2899.57 2623.51	0.22 0.22
American kestrel (Falco sparverius)	MVZ190892	adult	336.43 240.01	3249.35 2936.80	0.20 0.16
American kestrel (Falco sparverius)	MVZ190885	adult	383.06 282.97	3227.86 2713.20	0.24 0.20
Green-cheeked conure (Pyrrhura molinae)	MVZ190895	2 days old (neonate)	39.38 113.68	460.00 556.23	0.18 0.40
Green-cheeked conure (Pyrrhura molinae)	MVZ190896	1 week, 2 days (downy)	40.84 67.61	545.20 811.68	0.14 0.16
Green-cheeked conure (Pyrrhura molinae)	MVA190898	2 weeks, 6 days (pin-feathered)	151.78 168.81	1421.30 1264.77	0.22 0.26
Green-cheeked conure (Pyrrhura molinae)	MVZ190903	4 weeks, 4 days (pre-fledgling)	254.49 220.20	2181.68 1600.46	0.24 0.28
Green-cheeked conure (Pyrrhura molinae)	MVZ190904	5 weeks, 3 days (fledgling)	311.88 270.23	2271.54 1653.00	0.28 0.32
Green-cheeked conure (Pyrrhura molinae)	MVZ190917	adult	266.38 184.81	2432.62 1773.63	0.22 0.20
Western scrub jay (Aphelocoma californica)	MVZ190927	neonate	208.99 361.33	868.94 1248.16	0.48 0.58
Western scrub jay (Aphelocoma californica)	MVZ190929	pin-feathered	295.57 264.61	2007.91 1748.02	0.30 0.30
Western scrub jay (Aphelocoma californica)	MVZ190928	pre-fledgling	242.83 293.50	2015.20 2030.31	0.24 0.28
Western scrub jay (Aphelocoma californica)	MVZ190921	pre-fledgling	254.73 258.94	1955.66 1964.65	0.26 0.26
Western scrub jay (Aphelocoma californica)	MVZ190922	pre-fledgling	196.35 165.76	1798.19 1878.09	0.22 0.18
Western scrub jay (Aphelocoma californica)	MVZ190930	fledgling	288.22 218.44	2611.26 2448.57	0.22 0.18
Western scrub jay (Aphelocoma californica)	MVZ190931	fledgling	296.50 247.05	2421.91 2263.99	0.24 0.22
Western scrub jay (Aphelocoma californica)	MVZ190923	sub-adult	285.64 195.05	2444.49 2262.22	0.24 0.18
House finch (Haemorhous mexicanus)	MVZ190969	neonate	— 166.63	— 720.07	— 0.46
House finch (Haemorhous mexicanus)	MVZ190984	pin-feathered	231.90 309.048	589.68 892.56	0.78 0.70
House finch (Haemorhous mexicanus)	MVZ190994	pre-fledgling	122.99 118.11	1424.67 1167.76	0.18 0.20
House finch (Haemorhous mexicanus)	MVZ190967	pre-fledgling	132.72 107.21	1291.94 1081.75	0.20 0.20
House finch (Haemorhous mexicanus)	MVZ190991	fledgling	120.44 176.37	1088.49 1320.00	0.22 0.26
House finch (Haemorhous mexicanus)	MVZ190993	adult	190.34 98.44	1479.16 1151.59	0.26 0.18
Great-horned owl (Bubo virginianus)	MVZ190881	pin-feathered	956.71 1131.11	4986.76 5028.95	0.38 0.44
Great-horned owl (Bubo virginianus)	MVZ190882	pre-fledgling	849.19 550.59	6900.71 5661.82	0.24 0.20
Great-horned owl (Bubo virginianus)	MVZ190879	fledgling	741.55 552.849	6940.37 5868.00	0.22 0.18
Great-horned owl (Bubo virginianus)	MVZ190883	adult	752.79 736.66	8093.54 6687.30	0.18 0.22
Barn owl (Tyto alba)	MVZ190875	downy	488.38 569.65	3457.84 3366.28	0.28 0.34
Barn owl (Tyto alba)	MVZ190868	pin-feathered	488.25 448.63	4123.94 3587.75	0.24 0.26
Barn owl (Tyto alba)	MVZ190876	pin-feathered	637.48 890.00	3622.23 3741.41	0.36 0.48
Barn owl (Tyto alba)	MVZ190866	pre-fledgling	499.27 670.68	5435.64 4430.33	0.18 0.30
Barn owl (Tyto alba)	MVZ190870	pre-fledgling	477.29 482.72	5226.21 4355.17	0.18 0.2
Barn owl (Tyto alba)	MVZ190867	fledgling	557.66 557.98	5458.53 4755.30	0.20 0.24
Barn owl (Tyto alba)	MVZ190869	sub-adult	497.33 412.78	5615.66 4487.75	0.18 0.18
Barn owl (Tyto alba)	MVZ190872	adult	484.17 553.70	5380.04 5003.73	0.18 0.22
Barn owl (Tyto alba)	MVZ190877	adult	443.41 536.84	6213.68 4775.04	0.14 0.22
White-tailed kite (Elanus leucurus)	MVZ190862	pin-feathered	665.71 563.56	3573.57 3074.88	0.20 0.36
White-tailed kite (Elanus leucurus)	MVZ190864	pre-fledgling	673.08 576.39	4017.19 3675.12	0.34 0.32
White-tailed kite (Elanus leucurus)	MVZ190858	pre-fledgling	617.14 547.47	4135.32 3643.90	0.30 0.30
White-tailed kite (Elanus leucurus)	MVZ191134	fledgling	586.35 435.78	5004.60 4009.53	0.24 0.11
White-tailed kite (Elanus leucurus)	MVZ190859	fledgling	670.73 452.33	4799.94 4069.44	0.28 0.22
White-tailed kite (Elanus leucurus)	MVZ190860	fledgling	611.43 494.24	4659.92 3943.92	0.26 0.26
White-tailed kite (Elanus leucurus)	MVZ190861	adult	503.06 382.01	4859.38 4296.59	0.20 0.18
Red-tailed hawk (Buteo jamaicensis)	MVZ190852	downy	887.71 1046.71	4927.08 6072.57	0.36 0.34
Red-tailed hawk (Buteo jamaicensis)	MVZ190853	pre-fledgling	819.24 838.22	5847.01 6144.44	0.28 0.28
Red-tailed hawk (Buteo jamaicensis)	MVZ190854	adult	852.21 679.43	8136.49 7829.01	0.20 0.18
Red-tailed hawk (Buteo jamaicensis)	MVZ190855	adult	748.77 570.93	7506.78 7289.32	0.20 0.18
